# Supplementary material for: Dynamic MRI in Degenerative Cervical Myelopathy: A Systematic Review of Radiological Markers, Correlations, and Outcomes
Source: J Clin Med. 2025 Dec 29;15(1):265. doi: 10.3390/jcm15010265 (PMC12787212; doi:10.3390/jcm15010265)
Supplement: Supplementary file 1 [file jcm-15-00265-s001.zip]

Archive with 1 entries (1 files):
- jcm-4026208-supplementary.pdf
